# Supplementary material for: Multiple Case Studies in German Children with Dyslexia: Characterization of Phonological, Auditory, Visual, and Cerebellar Processing on the Group and Individual Levels
Source: Brain Sci. 2022 Sep 25;12(10):1292. doi: 10.3390/brainsci12101292 (PMC9599942; doi:10.3390/brainsci12101292)
Supplement: Supplementary file 1 [file brainsci-12-01292-s001.zip]

Archive with 1 entries (1 files):
- brainsci-1892803-supplementary.pdf
